# Supplementary material for: Enhanced Antibacterial Activity of Novel Fluorescent Glutathione-Capped Ag Nanoclusters
Source: Int J Mol Sci. 2023 May 5;24(9):8306. doi: 10.3390/ijms24098306 (PMC10179335; doi:10.3390/ijms24098306)
Supplement: Supplementary file 1 [file ijms-24-08306-s001.zip]

Archive with 1 entries (1 files):
- ijms-2357809-supplementary.pdf
